# Supplementary material for: Sporadic Outbreaks of Avian Infectious Bronchitis Viruses Highly Similar to the S95 Live Attenuated Vaccine Strain in Japan: A Comparative Study of Ten Field Isolates and S95
Source: Vaccines (Basel). 2025 Oct 24;13(11):1092. doi: 10.3390/vaccines13111092 (PMC12656252; doi:10.3390/vaccines13111092)
Supplement: Supplementary file 1 [file vaccines-13-01092-s001.zip]

Archive with 7 entries (4 files):
- Supplementary Figures/
- Supplementary Figures/Supplemetary Figure S1.png
- Supplementary Figures/Supplemetary Figure S2.png
- __MACOSX/
- __MACOSX/Supplementary Figures/
- __MACOSX/Supplementary Figures/._Supplemetary Figure S1.png
- __MACOSX/Supplementary Figures/._Supplemetary Figure S2.png
